# Supplementary material for: Regulatory/modulatory effect of prune essence concentrate on intestinal function and blood lipids
Source: Pharm Biol. 2017 Feb 5;55(1):974–9. doi: 10.1080/13880209.2017.1285323 (PMC6130511; doi:10.1080/13880209.2017.1285323)
Supplement: Wang_Chin_et_al_supplemental_content.zip [file IPHB_A_1285323_SM2017.zip]

Archive with 1 entries (1 files):
- Wang Chin et al supplemental content.pdf
